# Supplementary material for: Deglycosylation Differentially Regulates Weaned Porcine Gut Alkaline Phosphatase Isoform Functionality along the Longitudinal Axis
Source: Pathogens. 2023 Mar 3;12(3):407. doi: 10.3390/pathogens12030407 (PMC10053101; doi:10.3390/pathogens12030407)
Supplement: Supplementary file 1 [file pathogens-12-00407-s001.zip]

Archive with 1 entries (1 files):
- pathogens-2182816-supplementary.pdf
